# Supplementary material for: A diazotrophy-ammoniotrophy dual growth model for the sulfate reducing bacterium Desulfovibrio vulgaris var. Hildenborough
Source: Comput Struct Biotechnol J. 2023 May 7;21:3136–48. doi: 10.1016/j.csbj.2023.05.007 (PMC10244686; doi:10.1016/j.csbj.2023.05.007)
Supplement: Supplementary file 1 — SI Dataset S1 [file mmc1.xlsx]

## Sheet: VBNF
EXP ARA AJOUT NH4
[NH4+]init(uM)		Time of sampling (hrs)							Biomass density (OD)							ARA rate @t (ppm.hr-1)							Nfix_Rate (nmol.hr-1.ODml-1)							ESTIMATE QN,BNF
		to	t1	t2	t3	t4	t5		to	t1	t2	t3	t4	t5		t1	t2	t3	t4	t5			t1	t2	t3	t4	t5	Average across time
3000		0	2.44442	5.54442	9.12776	28.3111	77.2778		0.095	0.105	0.119	0.159	0.736	0.653		32.904	15.0364	4.27741	0.734425	0.00336953			24.8406	10.2705	2.57793	0.331274	0.000328344	7.60414			min	mean	max		QNBNF_EXP
3000		0	2.55277	5.65277	9.22777	28.4194	50.9444		0.06	0.067	0.076	0.094	0.674	0.788		23.6935	7.4033	3.00254	0.702263	0.0787014			28.3214	7.9248	2.83343	0.535808	0.00837453	7.92476		VBNF (umolN.ODmL-1.hr-1)	0.028	0.039	0.065		0.07614
3000		0	2.68888	5.78888	9.35555	28.5556	120.972		0.077	0.086	0.097	0.129	0.716	0.6		32.4425	22.9599	0	0.479263	0.00104552			30.2176	19.1474	0	0.266454	0.000104727	9.92631		Growth rate (hr-1)	0.047	0.047	0.047		0.047
300		0	2.57498	5.67498	9.23331	28.4416	77.3333		0.108	0.117	0.135	0.18	0.282	0.356		40.3048	9.63824	11.6978	50.1397	33.1734			26.7652	5.90812	6.2145	19.9778	8.43681	13.4605		QN,BNF	0.636364	0.886364	1.47727		1.62
300		0	2.55831	5.65831	9.20831	28.425	50.875		0.058	0.061	0.071	0.081	0.185	0.208		82.4021	7.34896	1.11145	18.7412	28.9361			54.7207	8.6404	1.12272	16.594	11.2178	9.39372		SO4:N (sulfate-based)	29.7	21.3231	12.7938		11.6667
300		0	2.66665	5.76665	9.30832	28.5333	120.875		0.072	0.08	0.092	0.118	0.219	0.324		28.1327	7.9138	3.71451	24.7579	28.3991			28.0231	7.09468	2.89568	15.0477	9.30033	12.4723
100		0	2.77499	5.87499	9.40832	28.6417	77.4583		0.111	0.123	0.151	0.163	0.217	0.318		36.765	16.0072	63.491	84.8174	40.4808			23.7547	9.33356	30.1559	37.3194	13.3791	22.7885		SO4 used (umol)	72.25	72.25	72.25		72.25
100		0	2.84166	5.94166	9.46666	28.7083	51.0833		0.063	0.072	0.084	0.112	0.154	0.213		29.329	8.91269	25.0144	81.5795	89.0194			33.3883	8.87798	21.3574	52.2397	41.4573	31.4642		Biomass yield (OD600)	0.38	0.38	0.38		0.38
100		0	2.76943	5.86943	9.38609	28.6361	120.903		0.082	0.088	0.107	0.126	0.172	0.31		30.2005	9.98398	32.0732	76.269	24.7042			26.4142	8.13689	21.4979	43.4125	10.301	21.9525		nN	2.41818	3.36818	5.61364		6.156
30		0	2.87777	5.97777	9.49444	28.7444	77.4861		0.083	0.091	0.1	0.107	0.158	0.267		37.086	43.9768	79.2596	101.771	48.0937			32.0457	30.5817	56.8446	68.2144	21.8307	41.9034		SO4:N (biomass-based)	29.8778	21.4507	12.8704		11.7365
30		0	2.72219	5.82219	9.33888	28.5889	50.8889		0.065	0.074	0.078	0.083	0.125	0.186		26.35	25.1906	59.4114	90.2918	64.1387			29.074	21.5421	54.6277	78.0203	36.8	44.0128
30		0	2.88609	5.98609	9.5028	28.7528	120.944		0.069	0.077	0.085	0.092	0.139	0.278		28.0308	27.1244	59.9022	85.0767	27.5197			29.1356	22.292	50.543	66.3224	14.1993	36.4985
10		0	2.85553	5.95553	9.47225	28.7222	77.3889		0.083	0.095	0.101	0.11	0.152	0.266		27.9179	54.7738	81.8128	87.4823	49.6103			24.1236	36.4862	58.0948	57.0381	23.4081	39.8302
10		0	2.9222	6.0222	9.53893	28.7889	51.0139		0.065	0.074	0.081	0.087	0.13	0.19		25.3949	42.5461	75.0789	88.4845	66.9654			28.0202	36.3838	66.4768	72.9433	36.944	48.1536
10		0	2.83608	5.93608	9.45282	28.7027	120.819		0.078	0.087	0.091	0.1	0.149	0.287		31.3055	53.6661	69.3456	95.6751	25.0276			28.7848	39.0356	54.6531	68.6178	12.0468	40.6276
0		0	2.95831	6.05831	9.57507	28.825	51		0.111	0.12	0.128	0.138	0.179	0.301		36.4281	82.7576	102.603	83.0704	62.3663			23.537	43.6422	57.4892	43.1723	24.9882	38.5658
0		0	2.91385	6.01385	9.53063	28.7805	77.3472		0.061	0.073	0.08	0.083	0.122	0.184		25.939	56.8493	77.6201	73.0224	62.5864			30.4973	49.2813	69.586	63.098	36.7924	49.851
																						Average	27.934	34.9056	49.2115	59.1271	24.7406	37.7862
																									VBNF	42.1596
																									SD	18.2606
																									min	24.7406
																									max	59.1271

## Sheet: QNBNF
MAXIMAL INTEGRATED CALCULATION OF QN,BNF OVER FULL EXPERIMENT (Tf-To)
[NH4+]init(uM)	Ethylene produced (ppm)	N-BNF equivalent mM		[NH4]init (mM)	OD600 @t0	OD600 @ tfinal	d(OD600)exp	dOD600_N-NH4	dOD600_N-BNF	QN,BNF (umolN.ODmL-1)	QN,BNF (umolN.ODmL-1) uncorrected for [N+]init	QN,BNF (umolN.ODmL-1) Exp condition average							DIRECT REGRESSION OF N-fixed ON BIOMASS INCREASE (forced to zero)
3000	158.238	0.00967254		2300	0.095	0.653	0.558	0.821429	-0.263429	-0.0367179	0.0173343	-0.0467931
3000	111.031	0.00678696		2300	0.06	0.788	0.728	0.821429	-0.0934286	-0.0726433	0.00932275
3000	151.435	0.00925669		2300	0.077	0.6	0.523	0.821429	-0.298429	-0.0310181	0.0176992
300	2747.66	0.167955		300	0.108	0.356	0.248	0.107143	0.140857	1.19238	0.677236	1.43771
300	1242.18	0.0759299		300	0.058	0.208	0.15	0.107143	0.0428571	1.7717	0.506199
300	3196.97	0.195419		300	0.072	0.324	0.252	0.107143	0.144857	1.34905	0.775473
100	3965.15	0.242376		100	0.111	0.318	0.207	0.0357143	0.171286	1.41504	1.1709	1.55835
100	3743.14	0.228805		100	0.063	0.213	0.15	0.0357143	0.114286	2.00205	1.52537
100	3957.14	0.241886		100	0.082	0.31	0.228	0.0357143	0.192286	1.25795	1.0609
30	4802.66	0.29357		30	0.083	0.267	0.184	0.0107143	0.173286	1.69414	1.59549	1.6789
30	3511.39	0.214639		30	0.065	0.186	0.121	0.0107143	0.110286	1.9462	1.77387
30	4529.62	0.27688		30	0.069	0.278	0.209	0.0107143	0.198286	1.39637	1.32478
10	4614.41	0.282062		10	0.083	0.266	0.183	0.00357143	0.179429	1.572	1.54132	1.59448
10	3645.79	0.222854		10	0.065	0.19	0.125	0.00357143	0.121429	1.83527	1.78283
10	4624.95	0.282707		10	0.078	0.287	0.209	0.00357143	0.205429	1.37618	1.35266
0	3691.48	0.225647		0	0.111	0.301	0.19	0	0.19	1.18762	1.18762	1.82317
0	4947.5	0.302423		0	0.061	0.184	0.123	0	0.123	2.45872	2.45872								ANOVA REGRESSION ANALYSES
									Mean QN,BNF	1.63556	1.52495	1.61852				SUMMARY OUTPUT
									SD	0.383415	0.391137	0.143544
																Regression Statistics
																Multiple R	0.979831
																R Square	0.960069
																Adjusted R Square	0.883146
																Standard Error	0.0496392
																Observations	14
																ANOVA
																	df	SS	MS	F	Significance F
																Regression	1	0.770175	0.770175	312.565	5.85585e-10
																Residual	13	0.0320327	0.00246405
																Total	14	0.802208
																	Coefficients	Standard Error	t Stat	P-value	Lower 95%	Upper 95%	Lower 95.0%	Upper 95.0%
																Intercept	0	#N/A	#N/A	#N/A	#N/A	#N/A	#N/A	#N/A
																X Variable 1	1.49648	0.0846449	17.6795	1.78965e-10	1.31362	1.67934	1.31362	1.67934
																	1.4964

## Sheet: Mu_ARA
Biomass density (OD)							Time (hr)							Ln(Biomass density)							Instanteneous growth rate (hr-1)							Instanteneous growth rate from Droop relationship (hr-1)
to	t1	t2	t3	t4	t5		to	t1	t2	t3	t4	t5		to	t1	t2	t3	t4	t5
0.095	0.105	0.119	0.159	0.736	0.653		0	2.44442	5.54442	9.12776	28.3111	77.2778		-2.35388	-2.25379	-2.12863	-1.83885	-0.306525	-0.426178		0.0409436	0.0403752	0.080869	0.079878	-0.00244356			0.0429974	0.0429414	0.0933467	0.188166	-0.00158169
0.06	0.067	0.076	0.094	0.674	0.788		0	2.55277	5.65277	9.22777	28.4194	50.9444		-2.81341	-2.70306	-2.57702	-2.36446	-0.394525	-0.238257		0.0432269	0.0406583	0.0594577	0.102645	0.00693754			0.0456102	0.0431901	0.0657884	0.31972	0.00720321
0.077	0.086	0.097	0.129	0.716	0.6		0	2.68888	5.78888	9.35555	28.5556	120.972		-2.56395	-2.45341	-2.33304	-2.04794	-0.334075	-0.510826		0.0411107	0.038827	0.079935	0.0892639	-0.00191254			0.0434083	0.041673	0	0.235077	-0.00098554
0.108	0.117	0.135	0.18	0.282	0.356		0	2.57498	5.67498	9.23331	28.4416	77.3333		-2.22562	-2.14558	-2.00248	-1.7148	-1.26585	-1.03282		0.0310848	0.0461616	0.0808474	0.0233727	0.00476612			0.0323247	0.0495031	0.0952226	0.0296588	0.00539455
0.058	0.061	0.071	0.081	0.185	0.208		0	2.55831	5.65831	9.20831	28.425	50.875		-2.84731	-2.79688	-2.64508	-2.51331	-1.6874	-1.57022		0.0197126	0.0489697	0.0371181	0.0429787	0.0052197			0	0.0529929	0.0391394	0.0671627	0.00556722
0.072	0.08	0.092	0.118	0.219	0.324		0	2.66665	5.76665	9.30832	28.5333	120.875		-2.63109	-2.52573	-2.38597	-2.13707	-1.51868	-1.12701		0.0395105	0.0450845	0.0702765	0.0321658	0.00424155			0.0415994	0.0482391	0.0793416	0.0447929	0.00521746
0.111	0.123	0.151	0.163	0.217	0.318		0	2.77499	5.87499	9.40832	28.6417	77.4583		-2.19823	-2.09557	-1.89048	-1.81401	-1.52786	-1.1457		0.0369926	0.0661598	0.0216426	0.0148777	0.00782835			0.0389115	0.0744153	0.0226059	0.0173077	0.00958282
0.063	0.072	0.084	0.112	0.154	0.213		0	2.84166	5.94166	9.46666	28.7083	51.0833		-2.76462	-2.63109	-2.47694	-2.18926	-1.8708	-1.54646		0.0469907	0.049726	0.0816119	0.0165502	0.0144956			0.0501991	0.0536174	0.0954723	0.0195881	0.0172102
0.082	0.088	0.107	0.126	0.172	0.31		0	2.76943	5.86943	9.38609	28.6361	120.903		-2.50104	-2.43042	-2.23493	-2.07147	-1.76026	-1.17118		0.025499	0.0630619	0.0464795	0.0161669	0.00638451			0.0263825	0.0694792	0.0509405	0.0190612	0.00873709
0.083	0.091	0.1	0.107	0.158	0.267		0	2.87777	5.97777	9.49444	28.7444	77.4861		-2.48891	-2.3969	-2.30259	-2.23493	-1.84516	-1.32051		0.0319758	0.0304228	0.0192394	0.0202476	0.010764			0.033455	0.0283884	0.0200077	0.0248821	0.0142236
0.065	0.074	0.078	0.083	0.125	0.186		0	2.72219	5.82219	9.33888	28.5889	50.8889		-2.73337	-2.60369	-2.55105	-2.48891	-2.07944	-1.68201		0.0476373	0.0169818	0.0176677	0.0212714	0.0178221			0.0507777	0.015519	0.0183203	0.0264078	0.0219974
0.069	0.077	0.085	0.092	0.139	0.278		0	2.88609	5.98609	9.5028	28.7528	120.944		-2.67365	-2.56395	-2.4651	-2.38597	-1.97328	-1.28013		0.0380095	0.0318858	0.0225032	0.0214382	0.00751854			0.0401122	0.0298367	0.0235362	0.0266593	0.0109026
0.083	0.095	0.101	0.11	0.152	0.266		0	2.85553	5.95553	9.47225	28.7222	77.3889		-2.48891	-2.35388	-2.29263	-2.20727	-1.88387	-1.32426		0.0472894	0.019756	0.0242726	0.0168001	0.011499			0.0505537	0.0181049	0.0254694	0.01992	0.0154921
0.065	0.074	0.081	0.087	0.13	0.19		0	2.9222	6.0222	9.53893	28.7889	51.0139		-2.73337	-2.60369	-2.51331	-2.44185	-2.04022	-1.66073		0.0443768	0.0291561	0.0203197	0.0208638	0.0170749			0.047305	0.0271247	0.0211715	0.0257862	0.020874
0.078	0.087	0.091	0.1	0.149	0.287		0	2.83608	5.93608	9.45282	28.7027	120.819		-2.55105	-2.44185	-2.3969	-2.30259	-1.90381	-1.24827		0.0385037	0.0145004	0.0268176	0.0207157	0.00711636			0.0406288	0.0131835	0.0282667	0.0255665	0.0101072
0.111	0.12	0.128	0.138	0.179	0.301		0	2.95831	6.05831	9.57507	28.825	51		-2.19823	-2.12026	-2.05573	-1.9805	-1.72037	-1.20065		0.0263534	0.0208189	0.02139	0.0135134	0.0234374			0.027377	0.0191092	0.0223309	0.0154993	0.0308838
0.061	0.073	0.08	0.083	0.122	0.184		0	2.91385	6.01385	9.53063	28.7805	77.3472		-2.79688	-2.6173	-2.52573	-2.48891	-2.10373	-1.69282		0.0616317	0.0295378	0.0104681	0.0200095	0.00846083			0.0674037	0.0274834	0.010718	0.0245089	0.0105178
																							Growth rate (hr-1)		0.0181735				Growth rate (Droop) (hr-1)			0.0201128
																							SD		0.00661598				SD			0.00718779
																							Non ARA growth rate		0.044							0.044
																							%inhibition		41.3035				%inhibition			45.7109

## Sheet: Fig2_A&C
	REPLICATE #	Biomass (OD600)	H2S produced (mM)	GROWTH MODE	[NH4+]o (uM)	[NH4+]o (mmol)	Biomass (ODmL)	H2S (umol)
										USE FOR FIG2A, BNF
	1	0.198	4.1331	BNF	0	0	1.98	41.331
	2	0.061	1.48465	BNF	0	0	0.61	14.8465		USE FOR FIG2A_NH4 and FIG2C
	3	0.233	3.98888	BNF	0	0	2.33	39.8888
	4	0.032	1.23554	BNF	0	0	0.32	12.3554
	5	0.156	3.3071	BNF	0	0	1.56	33.071
	1	0.388	7.85666	BNF	0	0	3.88	78.5666
	2	0.254	4.88044	BNF	0	0	2.54	48.8044
	3	0.392	6.32266	BNF	0	0	3.92	63.2266
	6	0	0.118	BNF	500	0.005	0	1.18
	6	0	0	BNF	500	0.005	0
	6	0.084	1.298	BNF	500	0.005	0.84	12.98
	6	0.167	3.46134	BNF	500	0.005	1.67	34.6134
	6	0.21	4.31356	BNF	500	0.005	2.1	43.1356
	7	0	0.57689	BNF	500	0.005	0	5.7689
	1	0.466	4.73621	NH4	1300	13	4.66	47.3621
	2	0.481	3.91021	NH4	1300	13	4.81	39.1021
	3	0.466	4.55266	NH4	1300	13	4.66	45.5266
	4	0.605	5.65399	NH4	1700	17	6.05	56.5399
	5	0.614	6.87333	NH4	1700	17	6.14	68.7333
	6	0.572	6.50622	NH4	1700	17	5.72	65.0622
	7	0.826	7.35844	NH4	3000 (2304)	23.04	8.26	73.5844
	8	0.776	7.46333	NH4	3000 (2304)	23.04	7.76	74.6333
	9	0.768	7.56822	NH4	3000 (2304)	23.04	7.68	75.6822
	10	0.178	1.68132	NH4	500	5	1.78	16.8132
	11	0.178	1.56332	NH4	500	5	1.78	15.6332
	12	0.206	2.14021	NH4	500	5	2.06	21.4021
	13	0.498	4.10688	NH4	1500	15	4.98	41.0688

## Sheet: Fig2_B
	EXPERIENCE	REPLICATE	Max_yield (OD)	Slope of decay (OD.hr-1)	[NH4+]o (umol)	Abs(Decay rate) (OD.hr-1)
	DVH_LIMIT	1	0.319	-0.000688525	0	0.000688525
	DVH_LIMIT	2	0.388	-0.000775201	0	0.000775201
	DVH_LIMIT	3	0.345	-0.000928433	0	0.000928433
	DVH_LIMIT	4	0.389	-0.00084726	0	0.00084726
	DVH_LIMIT	5	0.32	-0.000419448	0	0.000419448
	DVH_LIMIT	6	0.396	-0.000707364	0	0.000707364
	DVH_LIMIT	7	0.297	-0.000590289	0	0.000590289
	DVH_LIMIT	8	0.365	-0.00102842	0	0.00102842
	DVH_LIMIT	9	0.045	-0.0004763	0	0.0004763
	DVH_LIMIT	10	0.392	-0.000551392	0	0.000551392
	DVH_LIMIT	1	0.339	-0.000557377	500	0.000557377
	DVH_LIMIT	2	0.388	-0.000696325	500	0.000696325
	DVH_LIMIT	1	0.354909	-0.000690995	1000	0.000690995
	DVH_LIMIT	2	0.387909	-0.000949623	1000	0.000949623
	DVH_LIMIT	3	0.347909	-0.000619609	1000	0.000619609
	DVH_LIMIT	4	0.382909	-0.000505148	1000	0.000505148
	DVH_LIMIT	5	0.338909	-0.000585941	1000	0.000585941
	DVH_LIMIT	6	0.383909	-0.000525357	1000	0.000525357
	DVH_LIMIT	7	0.354909	-0.000513205	1000	0.000513205
	DVH_LIMIT	8	0.376909	-0.000240563	1000	0.000240563
	DVH_LIMIT	9	0.348909	-0.000523963	1000	0.000523963
	DVH_LIMIT	1	0.529909	-0.000963081	1500	0.000963081
	DVH_LIMIT	2	0.0649091	-0.000107754	1500	0.000107754
	DVH_LIMIT	10	0.371909	-0.00103447	1000	0.00103447
	DVH_LIMIT	1	0.475909	-0.00127397	1300	0.00127397
	DVH_LIMIT	2	0.495909	-0.00189041	1300	0.00189041
	DVH_LIMIT	3	0.466909	-0.000986301	1300	0.000986301
	DVH_LIMIT	1	0.624909	-0.00106849	1700	0.00106849
	DVH_LIMIT	2	0.634909	-0.00139726	1700	0.00139726
	DVH_LIMIT	3	0.570909	-0.00143836	1700	0.00143836
	DVH_LIMIT	1	0.813909	-0.00225444	3000	0.00225444
	DVH_LIMIT	2	0.843909	-0.00298153	3000	0.00298153
	DVH_LIMIT	3	0.774909	-0.00141594	3000	0.00141594
	DVH_GROWTH	1	0.833	-0.00179974	3000	0.00179974
	DVH_GROWTH	2	0.853	-0.00202233	3000	0.00202233
	DVH_GROWTH	3	0.896	-0.00200388	3000	0.00200388
	DVH_GROWTH	1	0.769	-0.00201104	2000	0.00201104
	DVH_GROWTH	2	0.75	-0.00207432	2000	0.00207432
	DVH_GROWTH	3	0.765	-0.00175114	2000	0.00175114
	DVH_GROWTH	1	0.387	-0.000507858	1000	0.000507858
	DVH_GROWTH	2	0.39	-0.000547407	1000	0.000547407
	DVH_GROWTH	3	0.393	-0.000861233	1000	0.000861233
	DVH_GROWTH	1	0.416	-0.00161648	300	0.00161648
	DVH_GROWTH	1	0.431	-0.00197965	150	0.00197965
	DVH_GROWTH	2	0.415	-0.00125853	150	0.00125853
	DVH_GROWTH	1	0.402	-0.00134585	75	0.00134585
	DVH_GROWTH	3	0.409	-0.00161648	75	0.00161648
	DVH_GROWTH	1	0.375	-0.000732002	75	0.000732002
	DVH_GROWTH	3	0.413	-0.00140973	30	0.00140973
	DVH_GROWTH	2	0.411	-0.00128363	30	0.00128363
	DVH_GROWTH	3	0.382	-0.00135409	0	0.00135409
	DVH_GROWTH	2	0.401	-0.00133122	0	0.00133122
	DVH_GROWTH	1	0.411	-0.00160502	0	0.00160502

## Sheet: Fig2_D
EXP	[NH4]init (uM)	Max biomass ( OD600)	OD_SD	NH4-supported Biomass (OD600)	SD_OD_NH4	n_rep		NH4 (umol)	Biomass (ODmL)
DVH_GROWTH	0	0.398	0.0147309	0.00787963	0.00106151	3		0	0.0787963
DVH_GROWTH	30	0.418667	0.0115902	0.0155509	0.000206162	3		0.3	0.155509
DVH_GROWTH	75	0.395333	0.0179536	0.0366667	0.00187639	3		0.75	0.366667
DVH_GROWTH	150	0.416	0.0145258	0.0722222	0.0104474	3		1.5	0.722222
DVH_GROWTH	300	0.414333	0.0185562	0.1135	0.00264575	3		3	1.135
DVH_GROWTH	500	0.391333	0.0273008	0.195167	0.0107277	3		5	1.95167
DVH_GROWTH	1000	0.39	0.003	0.380333	0.00763763	3		10	3.80333
DVH_GROWTH	2000	0.761333	0.0100167	0.761333	0.0100167	3		20	7.61333
DVH_GROWTH	3000	0.812	0.0345977	0.812	0.0345977	3		30	8.12
DVH_LIMIT	0	0.3535	0.0487904	0.0164444	0.00408384	10		0	0.164444
DVH_LIMIT	500	0.3635	0.0346482	0.198	0.0113137	2		5	1.98
DVH_LIMIT	1000	0.3725	0.0233345	0.35	0.0127279	10		10	3.5
DVH_LIMIT	1300	0.480667	0.0148436	0.463667	0.0102632	1		13	4.63667
DVH_LIMIT	1500	0.531	0	0.515	0	3		15	5.15
DVH_LIMIT	1700	0.611333	0.0344287	0.581	0.021	3		17	5.81
DVH_LIMIT	3000	0.860667	0.0321921	0.860667	0.0321921	3		30	8.60667
DVH_ARA	0	0.371	0	0.00861111	0.00225281	18		0	0.0861111
DVH_ARA	10	0.36375	0.0243225	0.01325	0.00170783	4		0.1	0.1325
DVH_ARA	30	0.36425	0.027183	0.0225	0.00251661	4		0.3	0.225
DVH_ARA	100	0.31825	0.00981071	0.04375	0.0057373	4		1	0.4375
DVH_ARA	300	0.36675	0.00910586	0.11775	0.00442531	4		3	1.1775
DVH_ARA	3000	0.80025	0.012816	0.80025	0.012816	4		30	8.0025
HORIZONTAL LINE	0			0.824306				0	8.24306
	3500			0.824306				35	8.24306
